# Supplementary material for: CLCFM3: A 3D Reconstruction Algorithm Based on Photogrammetry for High-Precision Whole Plant Sensing Using All-Around Images
Source: Sensors (Basel). 2025 Sep 18;25(18):5829. doi: 10.3390/s25185829 (PMC12473635; doi:10.3390/s25185829)
Supplement: Supplementary file 1 [file sensors-25-05829-s001.zip]

Archive with 1 entries (1 files):
- sensors-3679136-supplementary.pdf
